# Supplementary material for: A Meta-Analysis of the Characterisations of Plastic Ingested by Fish Globally
Source: Toxics. 2022 Apr 11;10(4):186. doi: 10.3390/toxics10040186 (PMC9027263; doi:10.3390/toxics10040186)
Supplement: Supplementary file 1 [file toxics-10-00186-s001.zip]

Archive with 1 entries (1 files):
- toxics-1668365-supplementary.pdf
